# Supplementary material for: Dietary supplementation of arachidonic acid promotes humoral immunity
Source: EMBO Mol Med. 2025 Sep 12;17(11):2966–94. doi: 10.1038/s44321-025-00310-7 (PMC12603062; doi:10.1038/s44321-025-00310-7)
Supplement: Supplementary file 3 — Source data Fig. 1 [file 44321_2025_310_MOESM3_ESM.zip]

Archive with 27 entries (17 files):
- Figure 1/
- Figure 1/1A/
- Figure 1/1A/Schematic diagram of the study design.tif
- Figure 1/1B/
- Figure 1/1B/ELISA-OVA-specific titers.xlsx
- Figure 1/1C/
- Figure 1/1C/flow cytometry-Data of the percentages and cell numbers of OVA-specific plasma cells in LN.xlsx
- Figure 1/1C/Representative flow cytometry plots of OVA-specific plasma cells in LN.tif
- Figure 1/1D/
- Figure 1/1D/flow cytometry-Data of the percentages and cell numbers of OVA-specific plasma cells in spleen.xlsx
- Figure 1/1D/Representative flow cytometry plots of OVA-specific plasma cells in spleen.tif
- Figure 1/1E/
- Figure 1/1E/ELISPOT-Data of the ELISPOT counts.xlsx
- Figure 1/1E/Fig 1E.pdf
- Figure 1/1E/Representative ELISPOT plots.tif
- Figure 1/1F/
- Figure 1/1F/ELISA-OVA-specific antibody titers from 2 weeks throughout 24 weeks after vaccination with OVA.xlsx
- Figure 1/1G/
- Figure 1/1G/flow cytometry-Data of the percentages and cell numbers of GCB cells.xlsx
- Figure 1/1G/Representative flow cytometry plots of GC B cells.tif
- Figure 1/1H/
- Figure 1/1H/flow cytometry-Data of the percentages and cell numbers of Tfh cells.xlsx
- Figure 1/1H/Representative flow cytometry plots of Tfh cells.tif
- Figure 1/1I/
- Figure 1/1I/ARA.jpg
- Figure 1/1I/Control.jpg
- Figure 1/1I/immunofluorescence-GC numbers and the area of GC.xlsx
