# Supplementary material for: Dietary supplementation of arachidonic acid promotes humoral immunity
Source: EMBO Mol Med. 2025 Sep 12;17(11):2966–94. doi: 10.1038/s44321-025-00310-7 (PMC12603062; doi:10.1038/s44321-025-00310-7)
Supplement: Supplementary file 3 — Source data Fig. 1 [file 44321_2025_310_MOESM3_ESM.zip › Figure 1/1B/ELISA-OVA-specific titers.xlsx]

## Sheet: Sheet1
	Control
2 W	133.385	376.865	387.933	298.486	252.668	138.296
3 W	498.193	548.759	345.644	299.755	326.695	426.619
4 W	1765.27	1864.59	1856.88	909.859	1305.55	1216.76
	ARA
2 W	572.278	629.988	518.405	629.444	774.999	760.936
3 W	2033.56	2017.44	1772.51	2206.79	1725.64	1784.88
4 W	7299.78	7415.6	6989.72	7324.38	6737.21	7477.22
	LA
2 W	593.697	611.156	549.016	585.769	531.205	619.36
3 W	402.821	569.877	507.241	592.786	656.943	743.351
4 W	1848.59	1751.84	1809.61	2118.23	1218.17	890.81
	GLA
2 W	399.245	420.796	413.336	392.584	443.383	437.497
3 W	301.997	365.048	674.986	574.135	625.237	672.995
4 W	1092.24	907.041	1231.66	1074.04	1658.27	1768.45
	EPA
2 W	429.452	323.758	291.757	217.044	392.655	290.981
3 W	575.608	259.125	249.44	481.901	580.652	266.968
4 W	1615.59	2279.74	1206.43	1975.32	2074.84	1879.59
	DHA
2 W	534.601	474.956	541.971	488.007	353.038	271.386
3 W	748.325	684.03	385.974	414.939	369.501	826.698
4 W	1100.14	1287.7	1580.89	1185.37	2037.4	1220.61
	ALA
2 W	366.515	185.217	438	327.697	193.39	454.858
3 W	726.952	766.982	273.285	316.519	110.413	307.989
4 W	2060.55	2875.9	628.43	2314.23	1915.8	1297.39
