# Supplementary material for: Dietary supplementation of arachidonic acid promotes humoral immunity
Source: EMBO Mol Med. 2025 Sep 12;17(11):2966–94. doi: 10.1038/s44321-025-00310-7 (PMC12603062; doi:10.1038/s44321-025-00310-7)
Supplement: Supplementary file 3 — Source data Fig. 1 [file 44321_2025_310_MOESM3_ESM.zip › Figure 1/1C/flow cytometry-Data of the percentages and cell numbers of OVA-specific plasma cells in LN.xlsx]

## Sheet: Sheet1
The percentages of OVA-specific PCs
Control	ARA	LA	GLA	EPA	DHA	ALA
4.26	27.3	10.7	13.8	4.79	2.63	13
9.8	30.3	9.04	10.6	11	15.6	13.3
11.2	26.2	11.9	3.32	9.46	14.3	9.21
Cell numbers of OVA-specific PCs
Control	ARA	LA	GLA	EPA	DHA	ALA
454.39	2753.69	1069.56	1349.44	576.925	365.6	1064.46
954.505	3263.07	874.174	1139.01	1350.07	1630.56	1108.08
1086.36	2145.96	1053.39	304.266	1000.2	1143.79	1144.92
