# Supplementary material for: Dietary supplementation of arachidonic acid promotes humoral immunity
Source: EMBO Mol Med. 2025 Sep 12;17(11):2966–94. doi: 10.1038/s44321-025-00310-7 (PMC12603062; doi:10.1038/s44321-025-00310-7)
Supplement: Supplementary file 3 — Source data Fig. 1 [file 44321_2025_310_MOESM3_ESM.zip › Figure 1/1D/flow cytometry-Data of the percentages and cell numbers of OVA-specific plasma cells in spleen.xlsx]

## Sheet: Sheet1
The percentages of OVA-specific PCs
Control	ARA	LA	GLA	EPA	DHA	ALA
14.9	27.1	19.8	18.8	15.3	17.8	18.1
14.7	25.5	16	13.4	15.6	17.3	16.6
17.3	26.1	13.7	17.4	17.6	16.2	15.6
Cell numbers of OVA-specific PCs
Control	ARA	LA	GLA	EPA	DHA	ALA
66567.2	157336	90806.4	108629	68237.1	77108.5	99313.6
66679.9	144886	84243.5	79323.6	97307.3	88286.3	77894.2
83877.9	157762	86668.6	84620.8	92677	88979.4	81245.7
