# Supplementary material for: Dietary supplementation of arachidonic acid promotes humoral immunity
Source: EMBO Mol Med. 2025 Sep 12;17(11):2966–94. doi: 10.1038/s44321-025-00310-7 (PMC12603062; doi:10.1038/s44321-025-00310-7)
Supplement: Supplementary file 3 — Source data Fig. 1 [file 44321_2025_310_MOESM3_ESM.zip › Figure 1/1E/ELISPOT-Data of the ELISPOT counts.xlsx]

## Sheet: Sheet1
Control	ARA	LA	GLA	EPA	DHA	ALA
6	14	7	5	7	6	6
6	10	7	6	5	8	5
5	15	3	8	4	5	7
6	14	5	6	8	6	5
4	16	6	4	4	5	7
