# Supplementary material for: Dietary supplementation of arachidonic acid promotes humoral immunity
Source: EMBO Mol Med. 2025 Sep 12;17(11):2966–94. doi: 10.1038/s44321-025-00310-7 (PMC12603062; doi:10.1038/s44321-025-00310-7)
Supplement: Supplementary file 3 — Source data Fig. 1 [file 44321_2025_310_MOESM3_ESM.zip › Figure 1/1F/ELISA-OVA-specific antibody titers from 2 weeks throughout 24 weeks after vaccination with OVA.xlsx]

## Sheet: Sheet1
OVA-specific antibody titers from 2 weeks throughout 24 weeks after vaccination with OVA
		Control
	2 W	1008.09	1780.46	1222.93	986.983	1486.56	1538.35
	3 W	5021.1	4794.46	5236.57	5333.06	5638.96	3340.19
	4 W	11824.9	13577.1	12645.8	9476.04	15904.4	16175
	8 W	11400.7	12285.3	13603.6	8608.64	10667.7	12207.8
	12 W	9447.31	10488.5	13191.1	7146.27	10089.8	9524.57
	18 W	8349.02	9393.65	7503.25	11607.2	6116.06	9599.28
	24 W	6642.73	3107.36	6039.9	6867.98	6460.2	4226.59
		ARA
	2 W	2817.75	2786.94	3275.95	3614.8	2875.3	2366.2
	3 W	10225.7	14363.8	13186.7	14661	12934.6	17209.2
	4 W	82145	74389.6	92103.6	39670.9	55052.4	57788.5
	8 W	45610.7	57397.8	45699.3	98314.8	35431.4	68872.5
	12 W	42190.2	40890.8	35855.1	78319.5	23525.9	51583.8
	18 W	57590.4	43452.3	39304.7	35869.4	19118.5	34771.9
	24 W	37693.9	15113.9	23647.8	34993.7	19960.5	22794
