# Supplementary material for: Dietary supplementation of arachidonic acid promotes humoral immunity
Source: EMBO Mol Med. 2025 Sep 12;17(11):2966–94. doi: 10.1038/s44321-025-00310-7 (PMC12603062; doi:10.1038/s44321-025-00310-7)
Supplement: Supplementary file 3 — Source data Fig. 1 [file 44321_2025_310_MOESM3_ESM.zip › Figure 1/1G/flow cytometry-Data of the percentages and cell numbers of GCB cells.xlsx]

## Sheet: Sheet1
The percentages of GCB cells
Control	LA	DHA	ARA
2.21	2.77	2.85	4.18
1.53	2.14	2.19	3.94
1.59	1.74	1.29	4.25
1.96	1.92	1.55	4.74
1.91	1.6	2.29	4.15
Cell numbers of GCB cells
Control	LA	DHA	ARA
9820.46	15214.3	15886.5	31026
8102.71	9605.87	10237.1	26402.1
7307.59	8732.4	7250.06	23742.9
10954.9	9586.62	6624.48	27047.2
10061.4	7909.45	12560.9	24246
