# Supplementary material for: Dietary supplementation of arachidonic acid promotes humoral immunity
Source: EMBO Mol Med. 2025 Sep 12;17(11):2966–94. doi: 10.1038/s44321-025-00310-7 (PMC12603062; doi:10.1038/s44321-025-00310-7)
Supplement: Supplementary file 3 — Source data Fig. 1 [file 44321_2025_310_MOESM3_ESM.zip › Figure 1/1H/flow cytometry-Data of the percentages and cell numbers of Tfh cells.xlsx]

## Sheet: Sheet1
The percentages of Tfh cells
Control	LA	DHA	ARA
2.25	2.62	2.42	3.67
2.85	2.55	2.09	3.61
1.81	2.37	2.46	3.48
2.3	1.98	1.79	4.23
2.19	2.24	2.24	3.49
Cell numbers of Tfh cells
Control	LA	DHA	ARA
26480.3	22976	24094.6	43206.8
26848.3	22809.7	26676.7	41114.7
18001.3	28996.3	24659.3	31898.7
26369	19320.8	16839	42534.6
23641.9	21964.6	24742.1	30888.8
