# Supplementary material for: Dietary supplementation of arachidonic acid promotes humoral immunity
Source: EMBO Mol Med. 2025 Sep 12;17(11):2966–94. doi: 10.1038/s44321-025-00310-7 (PMC12603062; doi:10.1038/s44321-025-00310-7)
Supplement: Supplementary file 3 — Source data Fig. 1 [file 44321_2025_310_MOESM3_ESM.zip › Figure 1/1I/immunofluorescence-GC numbers and the area of GC.xlsx]

## Sheet: Sheet1
GC counts
Control	ARA
3	6
3	4
3	5
2	6
3	6
the area of GC
Control	ARA
116.545	504.266
137.357	520.083
146.098	312.674
48.283	206.868
37.6691	213.528
