# Supplementary material for: Dietary supplementation of arachidonic acid promotes humoral immunity
Source: EMBO Mol Med. 2025 Sep 12;17(11):2966–94. doi: 10.1038/s44321-025-00310-7 (PMC12603062; doi:10.1038/s44321-025-00310-7)
Supplement: Supplementary file 4 — Source data Fig. 2 [file 44321_2025_310_MOESM4_ESM.zip]

Archive with 34 entries (22 files):
- Figure 2/
- Figure 2/2A/
- Figure 2/2A/Schematic diagram of the study design.tif
- Figure 2/2B/
- Figure 2/2B/LC-MS-Quantification of ARA in inguinal lymph nodes.xlsx
- Figure 2/2C/
- Figure 2/2C/LC-MS-The significantly enhanced eicosanoids in mice's lymph nodes.xlsx
- Figure 2/2D/
- Figure 2/2D/ELISA-OVA-specific IgG titers.xlsx
- Figure 2/2E-F/
- Figure 2/2E-F/ELISA-The intracellular cAMP levels (E) and PKA activity (F) of FO B cells.xlsx
- Figure 2/2G/
- Figure 2/2G/western-CD86.tif
- Figure 2/2G/western-gapdh.tif
- Figure 2/2G/western-Merge1.tif
- Figure 2/2H/
- Figure 2/2H/flow cytometry-Mean fluorescence intensity (MFI) of CD86.xlsx
- Figure 2/2H/Representative flow cytometry plots.tif
- Figure 2/2I/
- Figure 2/2I/README.txt
- Figure 2/2I/western-input-AID.tif
- Figure 2/2I/western-input-GAPDH.tif
- Figure 2/2I/western-input-merge.tif
- Figure 2/2I/western-IP-AID-merge.tif
- Figure 2/2I/western-IP-AID.tif
- Figure 2/2I/western-pAID-merge.tif
- Figure 2/2I/western-pAID.tif
- Figure 2/2J/
- Figure 2/2J/flow cytometry-Statistic data of CD19+IgG1+ B cells.xlsx
- Figure 2/2J/Representative flow cytometry plots of CD19+ IgG1+ B cells..tif
- Figure 2/2K/
- Figure 2/2K/ELISA-OVA-specific IgG titers.xlsx
- Figure 2/2L/
- Figure 2/2L/A mechanical scheme of supplementing ARA to promote humoral immunity.tif
