# Supplementary material for: Dietary supplementation of arachidonic acid promotes humoral immunity
Source: EMBO Mol Med. 2025 Sep 12;17(11):2966–94. doi: 10.1038/s44321-025-00310-7 (PMC12603062; doi:10.1038/s44321-025-00310-7)
Supplement: Supplementary file 4 — Source data Fig. 2 [file 44321_2025_310_MOESM4_ESM.zip › Figure 2/2B/LC-MS-Quantification of ARA in inguinal lymph nodes.xlsx]

## Sheet: Sheet1
Control	ARA
553852900	2027820000
610917500	1947702000
837335200	3755841000
602040900	3234649000
419875800	2101170000
