# Supplementary material for: Dietary supplementation of arachidonic acid promotes humoral immunity
Source: EMBO Mol Med. 2025 Sep 12;17(11):2966–94. doi: 10.1038/s44321-025-00310-7 (PMC12603062; doi:10.1038/s44321-025-00310-7)
Supplement: Supplementary file 4 — Source data Fig. 2 [file 44321_2025_310_MOESM4_ESM.zip › Figure 2/2C/LC-MS-The significantly enhanced eicosanoids in mice's lymph nodes.xlsx]

## Sheet: Sheet1
6-keto-PGF1α			PGF2α			PGE2			TXB2			PGD2			11-HETE
Control	ARA		Control	ARA		Control	ARA		Control	ARA		Control	ARA		Control	ARA
5.59128e+06	3.11372e+07		6.46773e+06	1.82138e+07		2.92029e+07	8.91126e+07		6.23089e+06	2.34934e+07		5.4036e+07	2.82017e+08		3.54979e+07	1.98037e+08
6.38161e+06	3.29218e+07		7.65327e+06	2.14895e+07		2.73665e+07	7.61762e+07		8.99146e+06	2.2835e+07		3.32569e+07	1.9562e+08		4.78966e+07	1.89993e+08
5.35513e+06	3.48592e+07		6.6432e+06	2.07429e+07		1.77226e+07	9.28206e+07		7.19024e+06	1.75278e+07		4.54474e+07	2.15184e+08		3.66395e+07	2.35095e+08
4.83918e+06	3.10415e+07		9.58974e+06	1.95303e+07		2.63349e+07	7.7902e+07		8.59079e+06	1.99178e+07		5.0484e+07	2.10979e+08		9.64792e+07	3.25118e+08
5.08499e+06	2.98604e+07		7.96858e+06	2.11653e+07		2.24674e+07	6.27736e+07		9.36166e+06	1.60976e+07		3.184e+07	1.91337e+08		9.61448e+07	3.20176e+08
5.08468e+06	2.99366e+07		9.86787e+06	1.96928e+07		2.0862e+07	5.96275e+07		8.45376e+06	2.11856e+07		4.82907e+07	1.7003e+08		9.58235e+07	2.49862e+08
