# Supplementary material for: Dietary supplementation of arachidonic acid promotes humoral immunity
Source: EMBO Mol Med. 2025 Sep 12;17(11):2966–94. doi: 10.1038/s44321-025-00310-7 (PMC12603062; doi:10.1038/s44321-025-00310-7)
Supplement: Supplementary file 4 — Source data Fig. 2 [file 44321_2025_310_MOESM4_ESM.zip › Figure 2/2D/ELISA-OVA-specific IgG titers.xlsx]

## Sheet: Sheet1
Control	Beraprost	Dinoprost	Nocloprost	diPGE2	U46619	Me-PGD2	11-HETE	ARA
7363.87	70919.2	15478.1	12283.2	12131.2	10009.3	7075.23	10552.6	39926.4
13529	52139.6	12541.2	17248.2	14581	14071.5	11821.3	10334.3	62542.2
11535.9	60678	13894.7	13864	12785.1	12887.9	10569.8	8479.3	73954.4
13813.4	52403.5	7078.47	14272.2	14148.6	11470.9	11168.7	10088.8	50569.5
12809.5	61519.8	14116.9	11798.1	12453.8	13575.3	13565.1	11074.1	85055.7
12326.7	60353.5	13956	12169.5	13498	14995.4	12299.4	11029	64227.9
