# Supplementary material for: Dietary supplementation of arachidonic acid promotes humoral immunity
Source: EMBO Mol Med. 2025 Sep 12;17(11):2966–94. doi: 10.1038/s44321-025-00310-7 (PMC12603062; doi:10.1038/s44321-025-00310-7)
Supplement: Supplementary file 4 — Source data Fig. 2 [file 44321_2025_310_MOESM4_ESM.zip › Figure 2/2E-F/ELISA-The intracellular cAMP levels (E) and PKA activity (F) of FO B cells.xlsx]

## Sheet: cAMP concentration
Control	Beraprost	MDL12330A	Beraprost+MDL12330A	Forskolin
1.42616	3.49255	0.836612	1.24932	3.40986
1.3702	3.06544	0.731188	1.07953	3.28189
1.42812	2.50499	0.947916	1.41527	3.80476
1.10719	3.68224	0.79747	1.37411	3.54248
1.70135	3.59248	0.909713	1.30324	2.7917
1.48809	3.64571	0.922913	1.36736	3.22464

## Sheet: PKA activity
Control	Beraprost	MDL12330A	Beraprost+MDL12330A	Forskolin
18.4464	34.7563	14.4669	20.5659	41.3977
19.0301	42.6052	12.3181	20.3924	40.045
19.6127	41.5286	8.44951	22.7388	40.4539
21.7903	39.4744	12.0811	17.8748	44.0441
21.3488	41.3035	9.3172	19.3455	41.5329
22.8928	38.3659	11.0004	19.2997	41.7535
