# Supplementary material for: Dietary supplementation of arachidonic acid promotes humoral immunity
Source: EMBO Mol Med. 2025 Sep 12;17(11):2966–94. doi: 10.1038/s44321-025-00310-7 (PMC12603062; doi:10.1038/s44321-025-00310-7)
Supplement: Supplementary file 4 — Source data Fig. 2 [file 44321_2025_310_MOESM4_ESM.zip › Figure 2/2H/flow cytometry-Mean fluorescence intensity (MFI) of CD86.xlsx]

## Sheet: Sheet1
Control	Beraprost	ARA
969	1497	1533
997	1347	1349
809	1381	1555
915	1552	1324
