# Supplementary material for: Dietary supplementation of arachidonic acid promotes humoral immunity
Source: EMBO Mol Med. 2025 Sep 12;17(11):2966–94. doi: 10.1038/s44321-025-00310-7 (PMC12603062; doi:10.1038/s44321-025-00310-7)
Supplement: Supplementary file 4 — Source data Fig. 2 [file 44321_2025_310_MOESM4_ESM.zip › Figure 2/2J/flow cytometry-Statistic data of CD19+IgG1+ B cells.xlsx]

## Sheet: Sheet1
Control	Vehicle	H89	6-Bnz-cAMP
2.37	6.02	1.74	6.49
1.98	5.46	1.56	5.16
2.14	5.38	1.55	5.84
1.93	6.39	1.67	5.61
1.3	5.56	1.87	5.96
