# Supplementary material for: Dietary supplementation of arachidonic acid promotes humoral immunity
Source: EMBO Mol Med. 2025 Sep 12;17(11):2966–94. doi: 10.1038/s44321-025-00310-7 (PMC12603062; doi:10.1038/s44321-025-00310-7)
Supplement: Supplementary file 4 — Source data Fig. 2 [file 44321_2025_310_MOESM4_ESM.zip › Figure 2/2K/ELISA-OVA-specific IgG titers.xlsx]

## Sheet: Sheet1
Control	RO1138452	H89	MDL12330A	Vehicle
7275.1	9192.32	8771.58	12631.9	80394.1
11835.3	8360.32	7811.41	11543.8	44513.6
11478	5438.05	14410.9	12748.9	58923.6
11069.5	9153.17	13835.7	12199.3	60454.3
8484.04	11483	10639.7	8738.45	53601.1
11619.2	11816.3	8487.62	12508.8	67983.9
