# Supplementary material for: Dietary supplementation of arachidonic acid promotes humoral immunity
Source: EMBO Mol Med. 2025 Sep 12;17(11):2966–94. doi: 10.1038/s44321-025-00310-7 (PMC12603062; doi:10.1038/s44321-025-00310-7)
Supplement: Supplementary file 5 — Source data Fig. 3 [file 44321_2025_310_MOESM5_ESM.zip]

Archive with 18 entries (9 files):
- Figure 3/
- Figure 3/3A/
- Figure 3/3A/Schematic diagram of the study design.tif
- Figure 3/3B/
- Figure 3/3B/ELISA-Anti-RABV IgG titer.xlsx
- Figure 3/3C/
- Figure 3/3C/FAVN-RABV-specific VNA titer.xlsx
- Figure 3/3D/
- Figure 3/3D/body weight change of mice.xlsx
- Figure 3/3D/~$body weight change of mice.xlsx
- Figure 3/3E/
- Figure 3/3E/clinical scores.xlsx
- Figure 3/3F/
- Figure 3/3F/Probability of survival.xlsx
- Figure 3/3G/
- Figure 3/3G/qPCR.xlsx
- Figure 3/3H/
- Figure 3/3H/Immunofluorescence stain of cerebral cortex, brainstem and cerebellum.pdf
