# Supplementary material for: Dietary supplementation of arachidonic acid promotes humoral immunity
Source: EMBO Mol Med. 2025 Sep 12;17(11):2966–94. doi: 10.1038/s44321-025-00310-7 (PMC12603062; doi:10.1038/s44321-025-00310-7)
Supplement: Supplementary file 5 — Source data Fig. 3 [file 44321_2025_310_MOESM5_ESM.zip › Figure 3/3B/ELISA-Anti-RABV IgG titer.xlsx]

## Sheet: Sheet1
The anti-RABV IgG titer
	Vaccine
Day 7	669.54	997.88	1459.76	977.48	1608.34	1104.28	1580.52	1405.3
Day 10	4111.62	2955.84	4443.82	4454.08	5180.07	4446.26	4987.96	4313.8
Day 14	4773.28	12208.9	8033.56	4739.42	6356.54	8880.33	5423.44	10913.4
Day 21	6741.13	11506.8	16193.8	8622.76	8188.48	9376.66	10668.3	6103.03
	Vaccine+ARA-L
Day 7	2510.22	2603.88	1777.48	1547.38	2021.88	2564.06	1281.1	2584.76
Day 10	5221.86	8477.11	8063.9	8964.75	7788.11	8141.74	7788.11	5819.41
Day 14	11078	13088.4	14741.9	17571.6	14902.7	8745.03	10522.2	9313.75
Day 21	25624.7	26695	14899.9	27008.7	25881.8	18068.1	15699.9	12313.7
	Vaccine+ARA-H
Day 7	4468.64	2099.42	4446.86	2617.16	4017.22	4988.88	6598.9	2587.81
Day 10	9746.93	8244.17	16251.5	16059.6	15000.5	10876.2	10454.8	12552.1
Day 14	24389.9	19159.5	34616	32946.2	26941.1	46324.3	18124	23581.8
Day 21	25682.5	33283	44948.6	61840	43821.3	52676.3	64593	25825.1
	Vaccine+ARA-LA
Day 7	812.88	869.03	1458.08	1607.06	1302.25	1614.93	1299.83	1415.34
Day 10	2864.23	7737.27	6344.37	5445.33	5233.31	4918.74	6431.33	7764.88
Day 14	5202.52	12056.4	11881.3	9487.55	9492.06	8895.45	8380.52	9888.81
Day 21	8610.48	14989.7	13303.5	12526.1	10332	11546.3	8830.15	10418.8
	Vaccine+ARA-DHA
Day 7	857.28	1314.9	1230.81	1592.65	1015.74	1438.22	1189.79	889.71
Day 10	5798.07	5221.86	5651.2	4252.09	5920.13	7794.95	2620.67	4068.72
Day 14	8380.87	9231.82	6835.72	10573.5	11367.4	8252.88	3448.35	6002.16
Day 21	9797.84	14191.5	11513.7	11017.5	12503.8	13030.2	14053.3	11896.5
