# Supplementary material for: Dietary supplementation of arachidonic acid promotes humoral immunity
Source: EMBO Mol Med. 2025 Sep 12;17(11):2966–94. doi: 10.1038/s44321-025-00310-7 (PMC12603062; doi:10.1038/s44321-025-00310-7)
Supplement: Supplementary file 5 — Source data Fig. 3 [file 44321_2025_310_MOESM5_ESM.zip › Figure 3/3C/FAVN-RABV-specific VNA titer.xlsx]

## Sheet: Sheet1
	Vaccine	Vaccine	Vaccine	Vaccine	Vaccine	Vaccine	Vaccine	Vaccine
7	0.126639	0.126639	0.219346	0.166667	0.288675	0.379918	0.166667	0.219346
10	1.5	1.5	1.5	0.5	0.866026	1.14	1.13975	1.97
14	1.97	1.97411	1.97	0.66	1.14	1.97411	1.5	1.97
21	2.6	3	3.94822	1.73205	2.59808	2.6	2.27951	2.59808
RABV-specific VNA titer
	Vaccine+ARA-L
Day 7	0.866026	0.658037	0.288675	0.288675	0.379918	0.5	0.5	0.219346
Day 10	1.5	1.97411	1.97	2.6	1.5	2.59808	2.59808	1.97
Day 14	2.6	2.6	3.41926	3.94822	1.97411	3	2.6	3.41926
Day 21	3	6.83852	3.94822	5.19615	3.94822	3.42	3.94822	5.92
	Vaccine+ARA-H
Day 7	0.658037	0.658037	1.13975	1.13975	1.5	1.5	1.97411	1.13975
Day 10	3.42	3.41926	4.5	4.5	4.5	5.92234	4.5	2.59808
Day 14	5.92234	5.92234	7.79423	6.83852	7.79423	10.2578	5.92234	4.5
Day 21	6.83852	6.83852	9	10.2578	9	10.2578	6.83852	7.79423
	Vaccine+LA
Day 7	0.29	0.29	0.17	0.22	0.29	0.38	0.22	0.22
Day 10	1.14	0.87	1.5	1.5	1.14	1.5	0.87	1.14
Day 14	1.14	1.14	2.6	1.97	1.97	2.6	2.6	2.6
Day 21	1.97	1.14	2.6	2.6	3.42	3.94822	2.6	3.42
	Vaccine+DHA
Day 7	0.13	0.17	0.22	0.29	0.38	0.22	0.29	0.29
Day 10	1.5	1.5	1.14	1.14	0.66	1.97	1.5	1.14
Day 14	1.97	1.97	1.97	1.97	1.5	1.97	2.6	1.97
Day 21	2.6	2.6	2.6	2.6	1.97	2.6	2.6	3.42
