# Supplementary material for: Dietary supplementation of arachidonic acid promotes humoral immunity
Source: EMBO Mol Med. 2025 Sep 12;17(11):2966–94. doi: 10.1038/s44321-025-00310-7 (PMC12603062; doi:10.1038/s44321-025-00310-7)
Supplement: Supplementary file 5 — Source data Fig. 3 [file 44321_2025_310_MOESM5_ESM.zip › Figure 3/3D/body weight change of mice.xlsx]

## Sheet: Sheet1
		Body weight change
Day	Mock								Vaccine								Vaccine+ARA-L
0	100	100	100	100	100	100	100	100	100	100	100	100	100	100	100	100	100	100	100	100	100	100	100	100
1	100	100.03	100.12	100.21	100.2	100.34	100	100.13	100.02	100.02	100.02	100.13	100.12	100.1	100.34	100.02	100.11	100.34	100.64	100.14	100.02	100.12	100.34	100
2	100.32	100.35	100.44	100.53	100.52	100.66	100.32	100.45	100.34	100.68	100.34	100.55	100.54	100.68	100.34	100.47	100.34	100.56	101.19	100.57	100.07	100.2	100.07	100.31
3	100.47	100.5	100.59	100.8	100.89	100.81	100.47	100.6	100.69	101.04	100.69	100.9	100.89	101.04	100.69	100.82	100.93	100.86	101.51	101.82	100.22	100.04	100.12	100.16
4	100.77	100.5	100.49	100.58	100.57	100.9	100.77	101.01	100.8	100.53	100.52	100.61	100.6	100.93	100.8	101.04	101.44	101.02	102.51	101.98	100.02	100.26	100.36	100.02
5	100.37	100.68	100.47	100.98	100.97	100.71	100.37	100.5	101.12	100.92	100.21	101.21	99.23	101.36	102.35	102.35	101.22	101.23	102.65	102.67	101.56	101.56	101.56	100.57
6	99.15	100.459	100.249	100.761	100.751	100.49	100.148	100.278	100.21	100.12	98.33	98.33	98.33	101.53	102.47	102.47	100.24	101.25	103.39	103.14	101.68	101.68	101.68	100.7
7	99.12	100.15	99.48	99.57	100.56	99.7	99.36	99.25	95	97.23	92.54	95.23	95.34	99.63	100.52	102.52	99.5	100.55	103.4	103.63	99.75	101.73	100.74	100.74
8	90.34	94.78	95.33	90.21	98.45	89.46	96.44	95.34	92.34	94.3	90.21	90.12	90.44	100.27	99.38	102.37	99.12	100.21	103.77	103.79	98.62	101.58	101.58	101.58
9	84	90.21	90.22	87.56	90.36	86.49	91.22	92.33	85.34	91.22	88.3	88.33	87.33	94.37	99.26	102.25	98.33	95.33	104.29	104.38	98.5	101.46	101.46	101.46
10	80.46	87.35	84.34	85.33	87.35	81.34	90.23	87.33	81.23	84.33	85.21	88.23	87.11	92.83	99.33	102.32	97.44	93.22	104.81	105.48	98.57	101.53	101.53	102.52
11	75	80.23	80.23	80.35	80.54	78.44	85.33	85.56	79.23	80.33	83.11	80.43	80.21	97.27	96.29	103.28	90.23	90.12	105.24	105.6	95.56	102.48	101.49	103.47
12			76.34	75	76.35	76.23	83.22	81.21	76.44	75.32	77.23	79.12	78.22	99.38	97.36	103.35	80.45	84.22	105.31	105.69	96.62	102.55	100.57	103.54
13							78.01	76.43				76.55	78.25	99.85	95.49	104.39	79.22	80.24	105.63	106.22	94.77	103.57	100.6	103.57
14							76.35	76.21					78.44	98.29	93.46	104.58		76.23	106.11	106.86	97.71	103.76	101.39	104.55
15														100.32	98.55	104.47			106.97	107.23	97.8	103.65	101.67	104.63
16														101.17	99.43	105.11			107.59	107.54	98.67	104.29	102.16	105.35
17														101.05	99.43	105.2			107.79	107.66	98.67	104.38	102.39	106.08
18														101.15	100.24	106.19			107.9	107.71	99.47	105.35	102.86	106.29
19														101.35	100.35	106.39			108.68	107.84	99.58	105.55	103.16	106.49
20														101.15	101.15	107.58			108.73	109.06	102.37	106.73	105.53	106.81
21														102.02	101.35	107.16			109.42	109.42	104.57	106.31	106.12	107.48
Day	Vaccine+ARA-H								Vaccine+LA								Vaccine+DHA
0	100	100	100	100	100	100	100	100	100	100	100	100	100	100	100	100	100	100	100	100	100	100	100	100
1	100	100.24	100.23	100.12	100.68	100.29	100.67	100.94	100.97	101.11	101.21	100.76	101.31	101.16	102.41	101.13	101.12	100.91	102.35	101.26	101.05	101.28	101.69	102.56
2	100.42	100.55	100.35	100.21	101.14	100.51	101.06	101.07	101.39	102.31	100.9	100.95	101.74	101.59	101.1	100.66	101.54	101.1	100.83	102.46	100.7	100.81	102.01	101.25
3	100.03	100.26	100.87	100.63	102.28	100.58	101.59	101.46	100.58	100.88	100.49	100.76	102.2	102.05	101.21	101.16	100.73	100.91	101.04	101.04	101.47	101.31	101.34	101.36
4	100.16	100.26	100.93	101.72	102.3	101.08	101.61	101.62	101.16	100.97	101.17	100.03	101.36	102.21	101.43	101.58	101.31	100.18	101.38	101.12	101.42	101.73	101.5	101.58
5	100.03	100.29	101.56	101.94	102.44	101.64	102.11	100.45	100.33	98.65	98.42	97.64	101.58	101.43	100.93	101.74	100.48	97.79	100.33	98.8	98.46	101.9	100.86	101.09
6	101.76	100.77	101.63	102.05	102.74	101.67	102.18	100.5	98.72	96.19	96.71	95.63	102.02	101.86	101.56	101.97	94.86	93.77	93.74	96.33	97.7	102.12	100.69	101.71
7	100.77	100.77	101.92	102.83	103.34	102.61	102.57	101.36	90.57	91.14	90.68	89.47	102.08	101.92	101.69	103.34	90.7	89.6	90.81	91.27	92.86	103.5	100.83	101.85
8	101.76	101.76	102.61	102.98	104.08	102.66	103.31	101.69	87.58	90.59	87.56	88.69	102.86	102.7	102.89	103.72	87.71	85.82	88.29	90.72	88.68	103.88	99.33	102.05
9	101.76	101.76	104.4	103.93	104.09	102.69	103.51	102.4	83.67	86.44	86.52	83.5	103.29	103.14	101.97	104.96	83.79	83.62	85.25	86.56	85.77	104.12	98.41	102.12
10	102.53	101.54	104.52	103.98	104.19	103.45	103.72	102.67	79.45	83.51	81.49	80.58	103.72	103.56	102.01	105.08	79.56	80.69	84.34	83.63	84.66	104.24	100.65	102.16
11	102.53	100.56	104.67	104.11	104.28	103.53	104.06	102.75	77.58	80.83	79.6	78.57	103.86	103.7	102.02	105.43	77.69	78.68	81.16	79.93	81.31	104.59	100.62	102.17
12	103.52	101.54	104.72	104.19	104.98	103.57	105.36	102.84				77.46	103.13	103.97	102.08	105.58		77.57	77.2	78.94	78.67	105.74	100.26	101.23
13	103.52	102.53	105.16	105.2	105.73	104.26	106.46	103.4					103.33	104.17	101.88	105.89					77.47	106.06	101.69	102.03
14	104.51	103.52	105.46	105.28	105.9	105.07	106.54	104.01					104.43	105.27	102.22	105.92						106.09	100.47	102.37
15	104.51	104.51	105.52	106	107.5	105.33	106.8	104.05					104.89	105.73	102.6	106.55						106.71	101.37	102.76
16	105.5	105.5	105.81	106.38	107.7	105.64	107.2	104.12					105.99	105.83	102.6	107.01						107.17	102.04	102.76
17	105.5	105.5	106.81	107.57	108.62	107.5	107.54	104.49					106.14	105.98	102.7	107.86						108.03	103.09	102.86
18	106.48	106.48	107.16	108.59	108.7	107.83	107.79	105.19					107	106.83	102.82	108.1						108.26	102.38	102.98
19	106.48	106.48	108.23	109.05	109.04	108.94	108.33	105.44					107.88	107.71	103.41	108.48						108.65	102.82	103.57
20	107.47	108.46	108.5	109.18	109.29	109.13	109.73	105.53					108.3	108.14	103.46	109.21						109.38	103.37	103.62
21	109.45	110.44	109.13	109.82	110	109.89	110	106.15					108.23	108.19	104.02	109.77						109.94	103.38	104.18
