# Supplementary material for: Dietary supplementation of arachidonic acid promotes humoral immunity
Source: EMBO Mol Med. 2025 Sep 12;17(11):2966–94. doi: 10.1038/s44321-025-00310-7 (PMC12603062; doi:10.1038/s44321-025-00310-7)
Supplement: Supplementary file 5 — Source data Fig. 3 [file 44321_2025_310_MOESM5_ESM.zip › Figure 3/3E/clinical scores.xlsx]

## Sheet: Sheet1
Day	Mock								Vaccine								Vaccine+ARA-L
0	0	0	0	0	0	0	0	0	0	0	0	0	0	0	0	0	0	0	0	0	0	0	0	0
1	0	0	0	0	0	0	0	0	0	0	0	0	0	0	0	0	0	0	0	0	0	0	0	0
2	0	0	0	0	0	0	0	0	0	0	0	0	0	0	0	0	0	0	0	0	0	0	0	0
3	0	0	0	0	0	0	0	0	0	0	0	0	0	0	0	0	0	0	0	0	0	0	0	0
4	0	0	0	0	0	0	0	0	0	0	0	0	0	0	0	0	0	0	0	0	0	0	0	0
5	0	0	0	0	0	0	0	0	0	0	0	0	0	0	0	0	0	0	0	0	0	0	0	0
6	1	1	0	0	0	1	0	0	0	0	0	0	0	0	0	0	0	0	0	0	0	0	0	0
7	2	1	1	1	1	1	1	1	1	1	1	1	1	0	0	0	0	0	1	0	0	0	0	0
8	2	2	2	2	1	1	1	1	1	2	1	1	1	0	1	0	0	0	1	0	0	0	0	0
9	3	2	3	2	2	2	2	2	2	2	1	2	1	1	0	0	0	0	0	1	0	0	0	0
10	4	3	3	3	2	3	2	3	2	3	2	2	2	2	1	0	1	1	0	1	0	0	0	0
11	5	5	4	4	3	4	4	4	4	4	4	3	2	1	0	0	1	2	0	0	0	0	0	0
12			5	5	5	5	4	4	5	5	5	3	2	0	0	0	2	3	0	0	0	0	0	0
13							5	5				5	4	0	0	0	3	4	0		0	0	0	0
14													5	0	0	0	5	3	0	0	0	0	0	0
15														0	0	0		5	0	0	0	0	0	0
16														0	0	0			0	0	0	0	0	0
17														0	0	0			0	0	0	0	0	0
18														0	0	0			0	0	0	0	0	0
19														0	0	0			0	0	0	0	0	0
20														0	0	0			0	0	0	0	0	0
21														0	0	0			0	0	0	0	0	0
Day	Vaccine+ARA-H								Vaccine+LA								Vaccine+DHA
0	0	0	0	0	0	0	0	0	0	0	0	0	0	0	0	0	0	0	0	0	0	0	0	0
1	0	0	0	0	0	0	0	0	0	0	0	0	0	0	0	0	0	0	0	0	0	0	0	0
2	0	0	0	0	0	0	0	0	0	0	0	0	0	0	0	0	0	0	0	0	0	0	0	0
3	0	0	0	0	0	0	0	0	0	0	0	0	0	0	0	0	0	0	0	0	0	0	0	0
4	0	0	0	0	0	0	0	0	0	0	0	0	0	0	0	0	0	0	0	0	0	0	0	0
5	0	0	0	0	0	0	0	0	0	0	0	0	0	0	0	0	0	0	0	0	0	0	0	0
6	0	0	0	0	0	0	0	0	1	0	0	0	0	0	0	0	1	0	0	0	0	0	0	0
7	0	0	0	0	0	0	0	0	1	1	1	1	0	0	0	0	1	1	1	1	0	0	0	0
8	0	0	0	0	0	0	0	0	2	2	1	1	0	0	0	0	2	2	1	1	0	0	0	0
9	0	0	0	0	0	0	0	0	3	2	2	2	0	0	0	0	3	2	2	2	1	1	0	0
10	1	1	0	0	0	0	0	0	3	3	3	2	0	0	0	0	3	3	3	2	2	2	0	0
11	0	0	0	0	0	0	0	0	4	4	4	3	0	0	0	0	5	4	4	4	4	1	0	0
12	0	0	0	0	0	0	0	0	5	5	5	3	0	0	0	0		5	5	5	5	1	0	0
13	0	0	0	0	0	0	0	0				5	0	0	0	0						1	0	0
14	0	0	0	0	0	0	0	0					0	0	0	0						0	0	0
15	0	0	0	0	0	0	0	0					0	0	0	0						0	0	0
16	0	0	0	0	0	0	0	0					0	0	0	0						0	0	0
17	0	0	0	0	0	0	0	0					0	0	0	0						0	0	0
18	0	0	0	0	0	0	0	0					0	0	0	0						0	0	0
19	0	0	0	0	0	0	0	0					0	0	0	0						0	0	0
20	0	0	0	0	0	0	0	0					0	0	0	0						0	0	0
21	0	0	0	0	0	0	0	0					0	0	0	0						0	0	0
