# Supplementary material for: Dietary supplementation of arachidonic acid promotes humoral immunity
Source: EMBO Mol Med. 2025 Sep 12;17(11):2966–94. doi: 10.1038/s44321-025-00310-7 (PMC12603062; doi:10.1038/s44321-025-00310-7)
Supplement: Supplementary file 5 — Source data Fig. 3 [file 44321_2025_310_MOESM5_ESM.zip › Figure 3/3F/Probability of survival.xlsx]

## Sheet: Sheet1
Day	Mock	Vaccine	Vaccine+ARA-L	Vaccine+ARA-H	Vaccine+LA	Vaccine+DHA
11	1
11	1
12	1
12	1
12	1
12	1
14	1
14	1
12		1
12		1
12		1
13		1
14		1
21		0
21		0
21		0
14			1
15			1
21			0
21			0
21			0
21			0
21			0
21			0
21				0
21				0
21				0
21				0
21				0
21				0
21				0
21				0
12					1
13					1
13					1
13					1
13					0
21					0
21					0
21					0
11						1
12						1
12						1
12						1
13						1
21						0
21						0
21						0
The number "1" represents a death event; the number 0 represents survival.
