# Supplementary material for: Dietary supplementation of arachidonic acid promotes humoral immunity
Source: EMBO Mol Med. 2025 Sep 12;17(11):2966–94. doi: 10.1038/s44321-025-00310-7 (PMC12603062; doi:10.1038/s44321-025-00310-7)
Supplement: Supplementary file 5 — Source data Fig. 3 [file 44321_2025_310_MOESM5_ESM.zip › Figure 3/3G/qPCR.xlsx]

## Sheet: Whole brain
Day	PBS					Vaccine	RABV	RABV	RABV	RABV	Vaccine+ARA-L					Vaccine+ARA-H					Vaccine+DHA					Vaccine+LA
8	2.0391e+06	881304	809408	2.05405e+06	851047	40320.6	28102.5	32007	23003.4	22057.6	188.32	111.09	106.06	9101.56	18887.3	18.37	70	17.36	65.95	75.06	20881.1	22518.8	44121.2	19071.8	30766.2	45021.7	9835.23	21904.3	45351.7	18793
12	5.4776e+06	5.36805e+06	4.558e+06	4.52888e+06	3.09382e+06	44561.2	72002.4	47387.5	54174.6	46283.3	169.19	91.95	17332.1	14574.6	22046.9	12.3	76.07	48.74	37.61	23.43	65355.6	64048.6	62233.1	49535.6	42242.6	74040.5	60259.8	55070	51036.1	36545.6

## Sheet: Cerebral cortex
Day	PBS					Vaccine	RABV	RABV	RABV	RABV	Vaccine+ARA-L					Vaccine+ARA-H					Vaccine+DHA					Vaccine+LA
8	2.08061e+06	3.1021e+06	945101	808007	1.04002e+06	26796.1	23355	18874.6	21899.3	20532.5	116.21	179.5	185.94	10235.4	8976.9	147.94	149.97	102.39	114.54	52.79	18703.8	26732.2	23712.1	19949.1	25443.1	18296.6	19496.9	28058.6	21172.1	28737.5
12	8.12863e+06	9.21549e+06	7.59163e+06	5.03757e+06	8.03691e+06	56314.9	57203.8	53442.7	48298.1	59875.2	49.76	102.79	10672.5	20834.3	32894.9	95.3	106.44	115.55	147.94	87.21	51397.9	56316.3	45075.7	53896.2	58232.1	53044.2	56104	55999.8	44371.5	51634.4

## Sheet: Brainstem
Day	PBS					Vaccine	RABV	RABV	RABV	RABV	Vaccine+ARA-L					Vaccine+ARA-H					Vaccine+DHA					Vaccine+LA
8	3.3444e+06	4.20936e+06	5.23323e+06	4.45313e+06	5.01926e+06	36649.5	55113.9	43785.2	44560.9	47444.9	69.83	53.04	179.33	20173.3	18293.5	111.5	116.56	83.16	58.86	132.76	43572.8	47506.2	58496.4	35092.5	50067.6	47263	44690.1	38612.8	46396.1	42888
12	5.11712e+06	5.90065e+06	3.84372e+06	4.3997e+06	5.52659e+06	58973.6	47525.8	51412	55162.6	52899.4	64.56	141.28	23187.3	18762.3	28735	182.36	44.69	141.87	125.67	41.65	58156.3	51213.8	56822.7	52027.7	48513.6	48712.2	58291.6	56414.2	55968.9	58891.5

## Sheet: Cerebellum
Day	PBS					Vaccine	RABV	RABV	RABV	RABV	Vaccine+ARA-L					Vaccine+ARA-H					Vaccine+DHA					Vaccine+LA
8	323634	195470	131436	194482	135026	27350.8	21390.1	12254.1	21852.2	20160.2	192.14	154.92	50.52	12983.4	10231.2	158.61	287.43	249.6	283.34	243.46	21039.3	18709.9	15628.5	18768.1	22616.8	23786.9	17177.5	20312.6	18131.6	19454.2
12	638534	537481	793178	798320	711497	30878.1	31153.7	34157.7	39431	29933.8	117.53	91.72	19273.4	12876.9	16826.8	294.58	149.41	325.25	238.35	236.31	28716.2	32583.2	29941.2	29568.1	36534.8	29213.3	30769.6	25677.2	20473.6	29214.1
