# Supplementary material for: Dietary supplementation of arachidonic acid promotes humoral immunity
Source: EMBO Mol Med. 2025 Sep 12;17(11):2966–94. doi: 10.1038/s44321-025-00310-7 (PMC12603062; doi:10.1038/s44321-025-00310-7)
Supplement: Supplementary file 6 — Source data Fig. 4 [file 44321_2025_310_MOESM6_ESM.zip]

Archive with 14 entries (8 files):
- Figure 4/
- Figure 4/4A/
- Figure 4/4A/Schematic diagram of the study design.tif
- Figure 4/4B/
- Figure 4/4B/ELISA-Anti-RABV IgG titer.xlsx
- Figure 4/4C-D/
- Figure 4/4C-D/FAVN-RABV-specific VNA titer.xlsx
- Figure 4/4E/
- Figure 4/4E/Counts of ELISPOT assay.xlsx
- Figure 4/4E/Representative images of ELISPOT assays.tif
- Figure 4/4F-G/
- Figure 4/4F-G/F-Flow cytometry analysis of RABV-specific specific PCs.tif
- Figure 4/4F-G/Flow cytometry analysis of RABV-specific specific PCs and RABV-specific MBCs.xlsx
- Figure 4/4F-G/G-Flow cytometry analysis of RABV-specific MBCs.tif
