# Supplementary material for: Dietary supplementation of arachidonic acid promotes humoral immunity
Source: EMBO Mol Med. 2025 Sep 12;17(11):2966–94. doi: 10.1038/s44321-025-00310-7 (PMC12603062; doi:10.1038/s44321-025-00310-7)
Supplement: Supplementary file 6 — Source data Fig. 4 [file 44321_2025_310_MOESM6_ESM.zip › Figure 4/4B/ELISA-Anti-RABV IgG titer.xlsx]

## Sheet: Sheet1
Day	Placebo														ARA															Pre-ARA
7	2427.75	6535.12	2342.11	1533.5	2937.06	1156.68	1105.72	1988.66	2230.85	1790.2	965.85	993.428	4466.83	4713.32	5376.02	8539.86	1297.55	5826.79	1960.19	1035.02	9169.95	3887.6	4495.02	6618.24	5855.32	4930.21	9387.82	4143.58	6591.93	21874.2	10839.1	2240.43	16958.4	4096.74	20697	6900.18	8498.2	9194.8	6650.75	5268.12	6534.75	13526.1	41253.8	7362.41
10	6741.06	6729.54	6161.4	1594.1	2117.95	3468.45	5932.56	5347.2	5362.71	3520.81	2006.88	1830.1	5762.13	7063.57	5597.01	10006.5	1918.86	9934.35	3669.41	5586.98	10476.9	5275.98	4648.84	7123.58	6160.01	6963.95	13690.9	6493.3	10038.6	29350.4	16667.7	8248.12	39802.4	6680.18	25606.1	14695.7	8264.11	12608.4	8750.94	7456.17	9463.36	10068.1	49000.3	10843.7
14	7357.04	15751.1	6619.74	3012.33	2558.52	6349.82	6035.4	6369.62	7120.47	4071.89	3290.4	3041.28	6070.7	9465.35	8119.1	11605.2	3668.29	16858.4	3800.84	9180.8	19026.2	6086.28	4876.08	8041.39	9794.35	11547.3	16944.6	9439.71	15443.9	84032.3	75229.5	56393.4	64422.3	13598.5	28235	23654.9	11818	31109.4	10372.8	14990.8	27506.1	18660.5	57462.1	20745.7
Boost 7	8870.33	23900.1	20822	7972.1	6784.6	19621.9	11699.3	9952.33	11864.6	7086.23	5894.36	7541.37	8715.93	11945.5	11104.9	23979.9	6805.23	30017.8	13315.1	12189.2	26956	10422.3	16072.6	18455.5	14228.1	15353.2	23594.6	12221.9	28995.8	99417.8	84166.5	34100.9	132539	16655.1	47368.8	25777.9	11150.5	19164.7	16274.1	29125.4	47335.3	45453.5	121248	72888.6
