# Supplementary material for: Dietary supplementation of arachidonic acid promotes humoral immunity
Source: EMBO Mol Med. 2025 Sep 12;17(11):2966–94. doi: 10.1038/s44321-025-00310-7 (PMC12603062; doi:10.1038/s44321-025-00310-7)
Supplement: Supplementary file 6 — Source data Fig. 4 [file 44321_2025_310_MOESM6_ESM.zip › Figure 4/4C-D/FAVN-RABV-specific VNA titer.xlsx]

## Sheet: VNA titer
Day	Placebo														ARA															Pre-ARA
7	0.13	0.06	0.03	0.13	0.04	0.13	0.03	0.17	0.04	0.2	0.02	0.29	0.17	0.13	0.29	0.29	0.29	0.17	0.38	0.13	0.5	0.13	0.29	0.5	0.5	0.5	0.29	0.29	0.5	0.38	4.5	0.29	2.6	0.5	0.87	0.87	0.5	3.14	0.66	2.6	4.5	1.5	1.97	4.5
10	0.87	1.14	0.87	0.87	0.22	0.38	0.38	0.38	0.38	0.29	0.38	0.87	1.14	0.87	1.97	1.97	1.5	0.38	1.5	0.5	1.5	1.14	0.66	1.5	1.5	1.5	1.5	1.14	1.5	1.5	10.26	1.5	7.79	3.42	1.97	3.42	1.97	4.5	1.97	4.5	10.26	5.92	7.79	7.79
14	1.14	1.5	1.14	1.14	0.38	1.14	2.6	1.14	1.14	0.38	0.87	1.14	1.5	3.42	3.14	2.6	2.6	0.87	4.5	2.6	1.97	2.6	0.87	4.5	3.14	5.92	2.6	1.14	3.14	3.14	17.77	2.6	13.5	10.26	2.6	3.14	2.6	5.92	1.97	4.5	13.5	7.79	23.38	17.77
Boost 7	3.42	3.42	2.6	1.97	5.92	3.14	4.5	5.92	7.79	4.5	7.79	7.79	5.92	5.92	5.92	4.5	5.92	13.5	10.26	7.79	7.79	3.14	5.92	9.24	7.79	10.26	7.79	5.92	10.26	10.26	30.77	5.92	17.77	13.5	13.5	10.26	10.26	7.79	5.92	7.79	30.77	13.5	30.77	23.38

## Sheet: Antibody conversion rate 
	Day 7			Day 10			Day 14
	Placebo	ARA	Pre-ARA	Placebo	ARA	Pre-ARA	Placebo	ARA	Pre-ARA
Positive	0	6	13	7	14	15	12	15	15
Negative	14	9	2	7	1	0	2	0	0
Positive rate(%)	0	40	86.7	50	93.3	100	85.7	100	100
