# Supplementary material for: Dietary supplementation of arachidonic acid promotes humoral immunity
Source: EMBO Mol Med. 2025 Sep 12;17(11):2966–94. doi: 10.1038/s44321-025-00310-7 (PMC12603062; doi:10.1038/s44321-025-00310-7)
Supplement: Supplementary file 6 — Source data Fig. 4 [file 44321_2025_310_MOESM6_ESM.zip › Figure 4/4E/Counts of ELISPOT assay.xlsx]

## Sheet: Sheet1
Placebo	ARA	Pre-ARA
20	14	48
12	10	55
13	32	66
14	33	69
20	13	58
10	23	40
20	12	55
23	28	44
13	29	39
11	32	45
18	48	51
18	30	31
23	25	48
29	28	37
	38	27
