# Supplementary material for: Dietary supplementation of arachidonic acid promotes humoral immunity
Source: EMBO Mol Med. 2025 Sep 12;17(11):2966–94. doi: 10.1038/s44321-025-00310-7 (PMC12603062; doi:10.1038/s44321-025-00310-7)
Supplement: Supplementary file 6 — Source data Fig. 4 [file 44321_2025_310_MOESM6_ESM.zip › Figure 4/4F-G/Flow cytometry analysis of RABV-specific specific PCs and RABV-specific MBCs.xlsx]

## Sheet: RABV-specific PCs
RABV-specific PCs in total PCs (%)
Placebo	ARA	Pre-ARA
60	66.7	71.7
59.2	78.4	84.6
58	47.3	70.9
67.4	82.7	73.7
50.3	78.4	85.7
64.8	84.1	94.3
6.67	78	61.4
1	80.2	75.9
30	76	68.5
11.8	65.4	61.9
10	64.6	76.9
28.6	25	3.85
6.67	4.71	21.4
12.5	16.7	21.1
	10.3	9.09
Cell number of RABV-specific PCs
Placebo	ARA	Pre-ARA
4.43368	58.0319	60.6478
108	18.9323	31.5795
21.7611	10.2759	20.6282
16.0145	26.0294	12.3611
17.7361	37.4714	9.07437
17.1854	36.9573	11.56
0.406571	18.1698	40.6162
0.0188296	19.826	11.3505
1.47845	39.3454	22.5318
0.486793	7.23902	10.7258
2.0928	10.4948	49.1043
5.12028	1.07901	0.192459
2.07487	0.843649	1.76854
1.76174	2.04934	2.91298
	1.35745	1.66149
The second value of the placebo group was abnormal, therefore it was excluded from statistical analysis

## Sheet: RABV-specifc MBCs
RABV-specific MBCs in total MBCs (%)
Placebo	ARA	Pre-ARA
51.9	56	66
48	66.4	78.1
46.2	36.2	65.4
55.5	73.4	63.8
48.1	74.5	67.1
58.6	74.4	57.8
8.24	62.2	52.8
16.7	66.2	72.3
21.6	54.9	63.1
5.13	48.7	66.2
16	73.1	67.2
21.4	18.4	7.69
25.8	7.37	23.1
12.2	8.33	14.1
	12.3	15.7
Cell number of RABV-specific MBCs
Placebo	ARA	Pre-ARA
2324.32	29710.9	30035.3
60208.6	9296.27	16819.2
6562.61	2326.41	8914.68
5221.86	10918	5523.71
12488.7	14506.7	4399.32
8025.6	23369.8	2200.08
142.355	7397.14	20306.6
75.487	6504.09	7796.35
542.55	16019.6	13410.4
48.4869	3272.37	7158.95
1050.26	6443.52	17701.7
768.496	151.35	76.8838
1657.77	547.843	532.141
	153.511	1014.56
292.944	710.683	937.548
The second value of the placebo group was abnormal, therefore it was excluded from statistical analysis
